# Supplementary material for: The Spatial Correlation and Anisotropy of β-(AlxGa1−x)2O3 Single Crystal
Source: Materials (Basel). 2023 Jun 8;16(12):4269. doi: 10.3390/ma16124269 (PMC10304312; doi:10.3390/ma16124269)
Supplement: Supplementary file 1 [file materials-16-04269-s001.zip]

Archive with 1 entries (1 files):
- materials-2391182-supplementary.pdf
